# Supplementary material for: Reversible First-Order Single Crystal to Single Crystal Thermal Phase Transition in [(CH3)3CNH3]4[V4O12]
Source: Materials (Basel). 2022 Aug 17;15(16):5663. doi: 10.3390/ma15165663 (PMC9416169; doi:10.3390/ma15165663)
Supplement: Supplementary file 1 [file materials-15-05663-s001.zip]

Archive with 1 entries (1 files):
- materials-1850155-supplementary.pdf
